# Supplementary material for: Photothermal Thin Films with Highly Efficient NIR Conversion for Miniaturized Liquid-Crystal Elastomer Actuators
Source: Polymers (Basel). 2022 Jul 24;14(15):2997. doi: 10.3390/polym14152997 (PMC9330919; doi:10.3390/polym14152997)
Supplement: Supplementary file 1 [file polymers-14-02997-s001.zip]

Archive with 2 entries (2 files):
- polymers-1811397-supplementary.pdf
- VS1_The Application of PTF on a light-driven miniaturized LCE actuator.wmv
